# Supplementary material for: The Effect of Sadness on Visual Artistic Creativity in Non-Artists
Source: Brain Sci. 2023 Jan 15;13(1):149. doi: 10.3390/brainsci13010149 (PMC9856421; doi:10.3390/brainsci13010149)
Supplement: Supplementary file 1 [file brainsci-13-00149-s001.zip]

Archive with 1 entries (1 files):
- brainsci-2122190-SI.pdf
